# Supplementary material for: Rifaximin Prevents T-Lymphocytes and Macrophages Infiltration in Cerebellum and Restores Motor Incoordination in Rats with Mild Liver Damage
Source: Biomedicines. 2021 Aug 12;9(8):1002. doi: 10.3390/biomedicines9081002 (PMC8393984; doi:10.3390/biomedicines9081002)
Supplement: Supplementary file 1 [file biomedicines-09-01002-s001.zip]

Archive with 2 entries (2 files):
- ORIGINAL BLOT IMAGES  LIVER CYTOKINES TABLE 1A R1.pdf
- Supplementary Figure 1. Cytometry plots.pdf
